# Supplementary material for: Mechanism of One-Step Hydrothermally Synthesized Titanate Catalysts for Ozonation
Source: Molecules. 2022 Apr 22;27(9):2706. doi: 10.3390/molecules27092706 (PMC9103479; doi:10.3390/molecules27092706)
Supplement: Supplementary file 1 [file molecules-27-02706-s001.zip]

Archive with 1 entries (1 files):
- molecules-1677666-supplementary.pdf
